# Supplementary material for: Diagnostic Performance Evaluation of the GXT96 X3 Extraction System with the FluoroType® SARS-CoV-2 varID Q Assay for SARS-CoV-2 Detection and Mutation Screening
Source: Diagnostics (Basel). 2026 Jun 23;16(13):1951. doi: 10.3390/diagnostics16131951 (PMC13359817; doi:10.3390/diagnostics16131951)
Supplement: Supplementary file 1 [file diagnostics-16-01951-s001.zip]

Archive with 1 entries (1 files):
- diagnostics-4249989-supplementary.xlsx
