# Supplementary material for: Diagnostic Performance Evaluation of the GXT96 X3 Extraction System with the FluoroType® SARS-CoV-2 varID Q Assay for SARS-CoV-2 Detection and Mutation Screening
Source: Diagnostics (Basel). 2026 Jun 23;16(13):1951. doi: 10.3390/diagnostics16131951 (PMC13359817; doi:10.3390/diagnostics16131951)
Supplement: Supplementary file 1 [file diagnostics-16-01951-s001.zip › diagnostics-4249989-supplementary.xlsx]

## Sheet: Sheet3
	Specimen type	Specimen number/detail	Xpert® Xpress SARS-CoV-2		Cobas® SARS-CoV-2		Abbott M2000	Thermo Fisher TaqMan TaqPath Multiplex kit			Expected Results	FluoroType® SARS-CoV-2 plus Ver 1.0				Overall results
			N-gene	E-gene	E-gene	orf1ab-gene	RDRP/N gene	orf	N	S		RdRP gene	N gene	Variant	Copies/ml
	Controls	Positive									Positive	Pass	Pass			Positive
		Positive									Positive	Pass	Pass			Positive
		Positive									Positive	Pass	Pass			Positive
		Positive									Positive	Pass	Pass			Positive
		Positive									Positive	Pass	Pass			Positive
		Negative									Negative	Pass	Pass			Negative
		Negative									Negative	Pass	Pass			Negative
		Negative									Negative	Pass	Pass			Negative
		Negative									Negative	Pass	Pass			Negative
		Negative									Negative	Pass	Pass			Negative
	Reference Material: WT Accuplex (SeraCare)	Accuplex 5000						29.6165	29.7004	29.9034	Positive	34.5	35.2		1,77E3 IU/ml	Positive
		Accuplex 1000						31.7428	31.7888	32.0522	Positive	36.9	38.6		3,55E2 IU/ml	Positive
		Accuplex 1000						31.7428	31.7888	32.0522	Positive	36.6	36.9		4,33E2 IU/ml	Positive
		Accuplex 1000						31.7428	31.7888	32.0522	Positive	36.3	37.8		5,20E2 IU/ml	Positive
		Accuplex 500						32.6023	32.6276	32.7657	Positive	37.3	37.7		2,60E2 IU/ml	Positive
		Accuplex 500						32.6023	32.6276	32.7657	Positive	37.4	39.4		2,54E2 IU/ml	Positive
		Accuplex 500						32.6023	32.6276	32.7657	Positive	36.2	36.7		5,61E2 IU/ml	Positive
		Accuplex 250						33.8404	34.2351	33.552	Positive	38.2	39.7		1,41E2 IU/ml	Positive
		Accuplex 250						33.8404	34.2351	33.552	Positive	37.2	37.8		2,78E2 IU/ml	Positive
		Accuplex 250						33.8404	34.2351	33.552	Positive	38.1	37.9		1,55E2 IU/ml	Positive
		Accuplex 100						34.7628	36.897	35.5138	Positive	39.2	-1		LOQ	Positive
		Accuplex 100						34.7628	36.897	35.5138	Positive	38.5	40.9		1,17E2 IU/ml	Positive
		Accuplex 100						34.7628	36.897	35.5138	Positive	39.2	40		LOQ	Positive
		Accuplex Negative						0	0	0	Negative	Pass	Pass		n/a	Negative
	Country variants	Brazil 1000 (Gamma variant)									Positive	36.7	37.4		4.02E2 IU/ml	Positive
		Brazil 1000 (Gamma variant)									Positive	36.7	37.4		2,96E2 IU/ml	Positive
		UK 1000 (Alpha variant)									Positive	38.6	38.3		1,10E2 IU/ml	Positive
		UK 1000 (Alpha variant)									Positive	37.9	38.2		1,76E2 IU/ml	Positive
		SA 1000 (Beta variant)									Positive	34.8	36.3		1,38E3 IU/ml	Positive
		SA 1000 (Beta variant)									Positive	36.3	36.1		5,04E2 IU/ml	Positive
	Live viral culture dillutions	log 5.0 (1:103)						25.34	24.38	26.02	Positive	30.2	32.7		3,06E4 IU/ml	Positive
		log 5.0 (1:103)						25.34	24.38	26.02	Positive	29.7	31.8		4,33E4 IU/ml	Positive
		log 5.0 (1:103)						25.34	24.38	26.02	Positive	30.2	32.2		3,08E4 IU/ml	Positive
		log 4.4 (1:104)						28.74	28.06	29.51	Positive	33.5	35.3		3,43E3 IU/ml	Positive
		log 4.4 (1:104)						28.74	28.06	29.51	Positive	33.3	34.6		3,74E3 IU/ml	Positive
		log 4.4 (1:104)						28.74	28.06	29.51	Positive	33.6	35.5		3,06E3 IU/ml	Positive
		log 3.4 (1:105)						32.43	32.79	33.29	Positive	37.4	40		2,44E2 IU/ml	Positive
		log 3.4 (1:105)						32.43	32.79	33.29	Positive	36.9	38.3		3,57E2 IU/ml	Positive
		log 3.4 (1:105)						32.43	32.79	33.29	Positive	35.8	38.4		7,04E2 IU/ml	Positive
		log 2.5 (1:106)						36.09	35.94	37.22	Positive	39.8	-1		LOQ	Positive
		log 2.5 (1:106)						36.09	35.94	37.22	Positive	0	0		n/a	Negative
		log 2.5 (1:106)						36.09	35.94	37.22	Positive	37.7	-1		2,03E2 IU/ml	Positive
	Residual Clinical Specimens	1			14.9	15.6					Positive (Delta)	29.5	31.2	MUT-	4.95E4 IU/ml	Positive
		2			16	15.9					Positive (Delta)	20.9	22.9	E484K IND	1.52E7 IU/ml	Positive
		3			17.8	18.3					Positive	28.7	29.2	MUT-	8.39E4 IU/ml	Positive
		4			17.9	18.4					Positive (WT)	29.1	30.3	MUT-	6.18E4 IU/ml	Positive
		5			17.9	18.4					Positive (WT)	24.6	25.9	MUT-	1.22E6 IU/ml	Positive
		6			18.2	18.6					Positive (WT)	24.8	26.1	MUT-	1.11E6 IU/ml	Positive
		7			18.6	18.8					Positive	22	-1	MUT-	1.17E7IU/ml	Positive
		8			19	18.9					Positive (WT)	21.7	23.2	MUT-	8.99E6 IU/ml	Positive
		9			18.8	19.3					Positive	22.4	-1	MUT-	8.65E6IU/ml	Positive
		10			19.6	19.9					Positive	22.3	-1	MUT-	5.97E6 IU/ml	Positive
		11			19.9	20.2					Positive (WT)	31.3	32.5	MUT-	1.48E4 IU/ml	Positive
		12			19.9	20.2					Positive (Delta)	27.6	29.5	MUT-	1.65E5 IU/ml	Positive
		13			21	20.3					Positive (WT)	27.8	30.5	MUT-	1.54E5 IU/ml	Positive
		14			20.3	20.3					Positive	22.8	-1	MUT-	4.12E6 IU/ml	Positive
		15			20.4	20.8					Positive	22	-1	del69-70 | E484K IND	7.12E6 IU/ml	Positive
		16			20.9	21.2					Positive	24.1	-1	MUT-	1.79E6 IU/ml	Positive
		17			21.5	21.8					Positive	22.9	-1	MUT-	3.94E6 IU/ml	Positive
		18			22.2	22.3					Positive	25.3	-1	MUT-	7.79E5 IU/ml	Positive
		19			22.3	22.8					Positive	24.2	-1	MUT-	2.58E6 IU/ml	Positive
		20			22.5	22.9					Positive	25.7	-1	MUT-	6.23E5 IU/ml	Positive
		21			22.2	23.1					Positive	n/a	n/a	n/a	n/a	n/a
		22			24	23.2					Positive (WT)	26.8	29.2	N501Y | D80A | E484K	2.83E5 IU/ml	Positive
		23			22.7	23.3					Positive (Delta)	28.9	30.6	MUT-	6.96E4 IU/ml	Positive
		24			24	23.4					Positive (Beta)	37.2	40.1	N501Y | D80A | E484K	2.74E2 IU/ml	Positive
		25			23.2	23.4					Positive	26	-1	del69-70 | E484K IND	5.10E5 IU/ml	Positive
		26			23	23.6					Positive	29.7	-1	MUT-	4.22E4 IU/ml	Positive
		27			23.2	23.7					Positive	22.2	-1	MUT-	6.26E6 IU/ml	Positive
		28			23.4	24					Positive	26.4	-1	MUT-	5,86E5 IU/ml	Positive
		29			24.5	25.2					Positive	24.8	-1	MUT-	1.10E6 IU/ml	Positive
		30			25.7	25.7					Positive	26.4	-1	MUT-	5.95E5 IU/ml	Positive
		31			25.5	25.9					Positive
		32			25.5	26					Positive (WT)	31.2	32.5	MUT-	1.50E4 IU/ml	Positive
		33			25.1	26					Positive (Beta)	36.6	35.2	N501Y | D80A | E484K	4.13E2 IU/ml	Positive
		34			25.8	26.6					Positive	31.9	32.5	N501Y | D80A | E484E/K	9.71E3 IU/ml	Positive
		35			26.6	26.8					Positive	28.5	37.6	MUT-	9.64E4 IU/ml	Positive
		36			26	26.9					Positive	30.1	-1	MUT-	3.20E4 IU/ml	Positive
		37			26.4	27					Positive	29.9	-1	MUT-	5.78E4IU/ml	Positive
		38			27	27.2					Positive	31.5	-1	D80A IND	1.23E4 IU/ml	Positive
		39			26.6	27.6					Positive	n/a	n/a	n/a	n/a	n/a
		40			26.5	27.7					Positive	31.9	-1	MUT-	9.38E3 IU/ml	Positive
		41			28	27.7					Positive (Beta)	38	-1	N501Y | D80A | E484K	1.61E2 IU/ml	Positive
		42			27.6	28.2					Positive	32.5	-1	MUT-	6.43E3 IU/ml	Positive
		43			27.5	28.2					Positive	31.6	-1	MUT-	1.85E4IU/ml	Positive
		44			27.4	28.2					Positive (Delta)	36.1	37.1	N501Y IND | D80A IND | E484K IND	6.03E2 IU/ml	Positive
		45			27.6	28.3					Positive	26.9	-1	MUT-	2.71E5 IU/ml	Positive
		46			28.3	28.9					Positive	27.8	-1	MUT-	1.54E5 IU/ml	Positive
		47			31	29					Positive (WT)	30.1	32.9	N501Y | D80A | E484K	3.22E4 IU/ml	Positive
		48			28.2	29.2					Positive	29.3	-1	MUT-	5.55E4 IU/ml	Positive
		49			28.3	29.2					Positive	27.6	-1	MUT-	1.73E5 IU/ml	Positive
		50			30.1	29.2					Positive (Beta)	30.2	31.3	N501Y | D80A | E484K	2.99E4 IU/ml	Positive
		51			28.5	29.3					Positive	30.5	-1	MUT-	2.43E4 IU/ml	Positive
		52			29.3	30					Positive	n/a	n/a	n/a	n/a	n/a
		53			32	30.1					Positive (WT)	34.1	35.9	MUT-	2.21E3 IU/ml	Positive
		54			29.6	30.3					Positive	n/a	n/a	n/a	n/a	n/a
		55			29.8	30.4					Positive	34.2	-1	MUT-	2.15E3 IU/ml	Positive
		56			29.6	30.5					Positive	29.5	-1	MUT-	4.83E4 IU/ml	Positive
		57			22.9	30.7					Positive	33.8	-1	MUT-	4.14E3 IU/ml	Positive
		58			30.6	31.6					Positive	31.8	-1	MUT-	I.57E4IU/ml	Positive
		59			33	31.8					Positive (Beta)	34.6	34.5	N501Y | D80A | E484K	1.56E3 IU/ml	Positive
		60			29.7	32.2					Positive	33.6	-1	MUT-	4.64E3IU/ml	Positive
		61			31.4	32.5					Positive	32.2	-1	MUT-	1,23E4IU/ml	Positive
		62			34	32.6					Positive (Beta)	38.2	40	N501Y IND | D80A | E484K IND	1.43E2 IU/ml	Positive
		63			31.3	33					Positive	35.3	-1	D80A IND	1.01E3 IU/ml	Positive
		64			30	33					Positive (WT)	0	0	-	n/a	Negative
		65			31.7	34					Positive	37	-1	N501Y IND | D80A IND	3.13E2 IU/ml	Positive
		66			31.6	34					Positive	37.3	-1	N501Y IND | D80A IND | E484K IND	2.58E2 IU/ml	Positive
		67			32.8	35.4					Positive	40.5	-1	N501Y IND | D80A IND | E484K IND	LOQ	Positive
		68	16.5	19.5							Positive	20.3	-1	del-69-70	3.73E7 IU/ml	Positive
		69	16.8	19.1							Positive	19.6	-1	MUT-	5,83E7 IU/ml	Positive
		70	19.2	21.6							Positive	22.7	-1	del69-70 | D80A IND | E484K IND	7.18E6 IU/ml	Positive
		71	19.3	21.4							Positive	22.5	-1	MUT-	8.17E6 IU/ml	Positive
		72	19.7	21.6							Positive	30.1	-1	del69-70 | E484K IND	3.12E4 IU/ml	Positive
		73	20.5	22.4							Positive	24	-1	MUT-	3.07E6 IU/ml	Positive
		74	22.6	25.4							Positive	27.4	-1	del69-70 | E484K IND	1.91E5 IU/ml	Positive
		75	26	27.9							Positive	29	-1	del69-70 | D80A IND | E484K IND	6.55E4 IU/ml	Positive
		76	26.7	28.9							Positive	33.1	-1	MUT-	6.53E3IU/ml	Positive
		77	26.8	28.9							Positive	26.2	-1	MUT-	6,91E5IU/ml	Positive
		78	28.3	31.6							Positive	32.2	-1	del69-70 | E484K IND	1,24E4IU/ml	Positive
		79	29.6	32.5							Positive	32.4	-1	del69-70 | E484K IND	1.04E4 IU/ml	Positive
		80	32.7	30.2							Positive (Delta)	31.8	33.7	MUT-	1.05E4 IU/ml	Positive
		81	33.8	29.2							Positive (Delta)	36.8	37.9	N501Y IND | D80A IND	3.63E2 IU/ml	Positive
		82	34.8	37.7							Positive	34.5	-1	del69-70 | D80A IND | E484K IND	1.68E3 IU/ml	Positive
		83					3.16				Positive (Beta)	25.9	-1	N501Y | D80A | E484K	5.26E5 IU/ml	Positive
		84					5.04				Positive (Beta)	212.8	24.4	N501Y | D80A | E484K	4.11E6 IU/ml	Positive
		85					5.31				Positive (Beta)	25.7	28.3	N501Y | D80A | E484K	5.89E5 IU/ml	Positive
		86					5.47				Positive (Beta)	23.6	25.9	N501Y | D80A | E484K	2.40E6 IU/ml	Positive
		87					5.49				Positive (Beta)	28.4	30.3	N501Y | D80A | E484K	1.02E5 IU/ml	Positive
		88					6.05				Positive (Beta)	24	26.8	N501Y | D80A | E484K	1.86E6 IU/ml	Positive
		89					6				Positive (Beta)	23.6	24.9	N501Y | D80A | E484K	2.49E6 IU/ml	Positive
		90					6.28				Positive (Beta)	28.7	30.1	N501Y | D80A | E484K	8.03E4 IU/ml	Positive
		91						10	10.9	10.6	Positive (Delta)	19.5	20.6	MUT-	3.83E7 IU/ml	Positive
		92						12.84	12.07	14.05	Positive (Delta)	21.8	22.4	MUT-	8.18E6 IU/ml	Positive
		93						20.58	21.94	18.69	Positive (Delta)	28.8	30.6	E484K IND	7.50E4 IU/ml	Positive
		94						26.1	30.6	24.9	Positive (Delta)	33	34.7	MUT-	4.77E3 IU/ml	Positive
		95						19.4	31.4	18.7	Positive (Delta)	25.9	28.8	N501Y | D80A | E484K	5.47E5 IU/ml	Positive
		96						33.2	34	33.3	Positive (Delta)	35.2	35.7	D80A IND	1.11E3 IU/ml	Positive
	Residual Clinical Specimens	97	ND	ND							Negative	Pass	Pass			Negative
		98	ND	ND							Negative	Pass	Pass			Negative
		99	ND	ND							Negative	Pass	Pass			Negative
		100	ND	ND							Negative	Pass	Pass			Negative
		101	ND	ND							Negative	Pass	Pass			Negative
		102	ND	ND							Negative	Pass	Pass			Negative
		103	ND	ND							Negative	Pass	Pass			Negative
		104	ND	ND							Negative	Pass	Pass			Negative
		105	ND	ND							Negative	Pass	Pass			Negative
		106	ND	ND							Negative	Pass	Pass			Negative
		107	ND	ND							Negative	Pass	Pass			Negative
		108	ND	ND							Negative	Pass	Pass			Negative
		109	ND	ND							Negative	Pass	Pass			Negative
		110	ND	ND							Negative	Pass	Pass			Negative
		111	ND	ND							Negative	Pass	Pass			Negative
		112	ND	ND							Negative	Pass	Pass			Negative
		113	ND	ND							Negative	Pass	Pass			Negative
		114	ND	ND							Negative	Pass	Pass			Negative
		115	ND	ND							Negative	Pass	Pass			Negative
		116	ND	ND							Negative	Pass	Pass			Negative
		117	ND	ND							Negative	Pass	Pass			Negative
		118	ND	ND							Negative	Pass	Pass			Negative
		119	ND	ND							Negative	Pass	Pass			Negative
		120	ND	ND							Negative	Pass	Pass			Negative
		121	ND	ND							Negative	Pass	Pass			Negative
		122	ND	ND							Negative	Pass	Pass			Negative
		123	ND	ND							Negative	Pass	Pass			Negative
		124	ND	ND							Negative	Pass	Pass			Negative
		125	ND	ND							Negative	Pass	Pass			Negative
		126	ND	ND							Negative	Pass	Pass			Negative
		127	ND	ND							Negative	Pass	Pass			Negative
		128	ND	ND							Negative	Pass	Pass			Negative
		129	ND	ND							Negative	Pass	Pass			Negative
		130	ND	ND							Negative	Pass	Pass			Negative
		131	ND	ND							Negative	Pass	Pass			Negative
		132	ND	ND							Negative	Pass	Pass			Negative
		133	ND	ND							Negative	Pass	Pass			Negative
		134	ND	ND							Negative	Pass	Pass			Negative
		135	ND	ND							Negative	Pass	Pass			Negative
		136	ND	ND							Negative	Pass	Pass			Negative
		137	ND	ND							Negative	Pass	Pass			Negative
		138	ND	ND							Negative	Pass	Pass			Negative
		139	ND	ND							Negative	Pass	Pass			Negative
		140	ND	ND							Negative	Pass	Pass			Negative
		141	ND	ND							Negative	Pass	Pass			Negative
		142	ND	ND							Negative	Pass	Pass			Negative
		143	ND	ND							Negative	Pass	Pass			Negative
		144	ND	ND							Negative	Pass	Pass			Negative
		145	ND	ND							Negative	Pass	Pass			Negative
		146	ND	ND							Negative	Pass	Pass			Negative
		147	ND	ND							Negative	Pass	Pass			Negative
		148	ND	ND							Negative	Pass	Pass			Negative
		149	ND	ND							Negative	Pass	Pass			Negative
		150	ND	ND							Negative	Pass	Pass			Negative
		151	ND	ND							Negative	Pass	Pass			Negative
		152	ND	ND							Negative	Pass	Pass			Negative
		153	ND	ND							Negative	Pass	Pass			Negative
		154	ND	ND							Negative	Pass	Pass			Negative
		155	ND	ND							Negative	Pass	Pass			Negative
		156	ND	ND							Negative	Pass	Pass			Negative
		157	ND	ND							Negative	Pass	Pass			Negative
		158	ND	ND							Negative	Pass	Pass			Negative
		159	ND	ND							Negative	Pass	Pass			Negative
		160	ND	ND							Negative	Pass	Pass			Negative
		161	ND	ND							Negative	Pass	Pass			Negative
		162	ND	ND							Negative	Pass	Pass			Negative
		163	ND	ND							Negative	Pass	Pass			Negative
		164	ND	ND							Negative	Pass	Pass			Negative
		165	ND	ND							Negative	Pass	Pass			Negative
		166	ND	ND							Negative	Pass	Pass			Negative
		167	ND	ND							Negative	Pass	Pass			Negative
		168	ND	ND							Negative	Pass	Pass			Negative
		169	ND	ND							Negative	Pass	Pass			Negative
		170	ND	ND							Negative	Pass	Pass			Negative
		171	ND	ND							Negative	Pass	Pass			Negative
		172	ND	ND							Negative	Pass	Pass			Negative
		173	ND	ND							Negative	Pass	Pass			Negative
		174	ND	ND							Negative	Pass	Pass			Negative
		175	ND	ND							Negative	Pass	Pass			Negative
		176	ND	ND							Negative	Pass	Pass			Negative
		177	ND	ND							Negative	Pass	Pass			Negative
		178	ND	ND							Negative	Pass	Pass			Negative
		179	ND	ND							Negative	Pass	Pass			Negative
		180	ND	ND							Negative	Pass	Pass			Negative
		181	ND	ND							Negative	Pass	Pass			Negative
		182	ND	ND							Negative	Pass	Pass			Negative
		183	ND	ND							Negative	Pass	Pass			Negative
